# Supplementary material for: Comparative Study of Different H2S Donors as Vasodilators and Attenuators of Superoxide-Induced Endothelial Damage
Source: Antioxidants (Basel). 2023 Feb 1;12(2):344. doi: 10.3390/antiox12020344 (PMC9951978; doi:10.3390/antiox12020344)
Supplement: Supplementary file 1 [file antioxidants-12-00344-s001.zip]

Archive with 1 entries (1 files):
- antioxidants-2189790-supplementary.pdf
